# Supplementary material for: The dynamics of social cohesion in response to simulated intergroup conflict in banded mongooses
Source: Ecol Evol. 2021 Dec 20;11(24):18662–75. doi: 10.1002/ece3.8475 (PMC8717285; doi:10.1002/ece3.8475)
Supplement: Supplementary file 2 — Data S1 [file ECE3-11-18662-s003.csv]

Experiment ID	Group ID	Time (AM/PM)	Time	Treatment	No.alarm.events	No.marking.events	No.aggression.events	No.grooming.events	Observation.time	No.in.group	Rainfall	Breeding.status
11C1	11	0 to 5 AM	0 to 5	Control	0	0	0	0	5	15	0.038709677	Pregnant
11C1	11	0 to 5 PM	0 to 5	Control	0	0	0	6	5	15	0.038709677	Pregnant
11C1	11	5 to 60 AM	5 to 60	Control	0	4	4	6	55	15	0.038709677	Pregnant
11C1	11	5 to 60 PM	5 to 60	Control	6	1	10	8	55	15	0.038709677	Pregnant
11C1	11	After	Post Day 1	Control	5	11	9	31	120	15	0.151612903	Pregnant
11C1	11	After	Post Day 2	Control	14	3	22	19	120	15	0.151612903	Pregnant
11C1	11	Before	Pre Day 1	Control	8	7	4	6	120	15	0.425806452	Pregnant
11C1	11	Before	Pre Day 2	Control	8	4	13	6	120	15	0.425806452	Pregnant
11C2	11	0 to 5 AM	0 to 5	Control	0	0	0	0	5	13	0.190322581	Babysitting
11C2	11	0 to 5 PM	0 to 5	Control	0	0	0	0	5	13	0.190322581	Babysitting
11C2	11	5 to 60 AM	5 to 60	Control	13	0	3	0	55	13	0.190322581	Babysitting
11C2	11	5 to 60 PM	5 to 60	Control	2	0	7	6	55	13	0.190322581	Babysitting
11C2	11	After	Post Day 1	Control	0	3	9	23	120	12	0.190322581	Babysitting
11C2	11	After	Post Day 2	Control	1	5	17	41	120	11	0.196774194	Babysitting
11C2	11	Before	Pre Day 1	Control	13	0	15	16	120	14	0.190322581	Babysitting
11C2	11	Before	Pre Day 2	Control	11	4	7	54	120	14	0.190322581	Babysitting
11C3	11	0 to 5 AM	0 to 5	Control	0	0	0	0	5	12	0.025806452	Oestrus
11C3	11	0 to 5 PM	0 to 5	Control	0	0	0	0	5	12	0.025806452	Oestrus
11C3	11	5 to 60 AM	5 to 60	Control	0	3	0	16	55	12	0.025806452	Oestrus
11C3	11	5 to 60 PM	5 to 60	Control	5	8	0	4	55	12	0.025806452	Oestrus
11C3	11	After	Post Day 1	Control	4	3	16	2	120	12	0.025806452	Oestrus
11C3	11	After	Post Day 2	Control	5	7	8	26	120	12	0.025806452	Oestrus
11C3	11	Before	Pre Day 1	Control	7	3	8	4	120	12	0.058064516	Oestrus
11C3	11	Before	Pre Day 2	Control	2	5	4	8	120	12	0.025806452	Oestrus
11R1	11	0 to 5 AM	0 to 5	Treatment	0	0	NA	0	5	15	3.448387097	Pregnant
11R1	11	0 to 5 PM	0 to 5	Treatment	0	0	0	8	5	15	3.448387097	Pregnant
11R1	11	5 to 60 AM	5 to 60	Treatment	1	1	NA	18	55	15	3.448387097	Pregnant
11R1	11	5 to 60 PM	5 to 60	Treatment	1	4	7	32	55	15	3.448387097	Pregnant
11R1	11	After	Post Day 1	Treatment	6	6	18	45	120	15	3.309677419	Pregnant
11R1	11	After	Post Day 2	Treatment	4	1	18	37	120	15	3.309677419	Pregnant
11R1	11	Before	Pre Day 1	Treatment	5	4	12	15	120	15	3.183870968	Pregnant
11R1	11	Before	Pre Day 2	Treatment	3	0	6	164	120	15	3.183870968	Pregnant
11R2	11	0 to 5 AM	0 to 5	Treatment	0	0	2	4	5	15	2.577419355	Non-breeding
11R2	11	0 to 5 PM	0 to 5	Treatment	0	0	4	0	5	15	2.577419355	Non-breeding
11R2	11	5 to 60 AM	5 to 60	Treatment	2	1	15	0	55	15	2.577419355	Non-breeding
11R2	11	5 to 60 PM	5 to 60	Treatment	4	3	10	5	55	15	2.577419355	Non-breeding
11R2	11	After	Post Day 1	Treatment	6	8	21	68	120	15	2.577419355	Non-breeding
11R2	11	After	Post Day 2	Treatment	2	2	20	47	120	15	2.577419355	Non-breeding
11R2	11	Before	Pre Day 1	Treatment	1	1	28	47	120	15	2.616129032	Non-breeding
11R2	11	Before	Pre Day 2	Treatment	2	2	39	20	120	15	2.616129032	Non-breeding
11R3	11	0 to 5 AM	0 to 5	Treatment	0	1	0	0	5	10	2.864516129	Babysitting
11R3	11	0 to 5 PM	0 to 5	Treatment	0	0	0	0	5	10	2.864516129	Babysitting
11R3	11	5 to 60 AM	5 to 60	Treatment	7	6	16	4	55	10	2.864516129	Babysitting
11R3	11	5 to 60 PM	5 to 60	Treatment	8	12	11	4	55	10	2.864516129	Babysitting
11R3	11	After	Post Day 1	Treatment	18	2	5	10	120	10	3.296774194	Babysitting
11R3	11	After	Post Day 2	Treatment	12	16	12	17	120	10	3.525806452	Babysitting
11R3	11	Before	Pre Day 1	Treatment	5	6	12	58	120	10	3.012903226	Babysitting
11R3	11	Before	Pre Day 2	Treatment	3	6	6	64	120	10	2.864516129	Babysitting
11R4	11	0 to 5 AM	0 to 5	Treatment	0	0	0	0	5	12	2.34516129	Non-breeding
11R4	11	0 to 5 PM	0 to 5	Treatment	2	3	0	0	5	12	2.34516129	Non-breeding
11R4	11	5 to 60 AM	5 to 60	Treatment	1	1	8	0	55	12	2.34516129	Non-breeding
11R4	11	5 to 60 PM	5 to 60	Treatment	9	16	2	0	55	12	2.34516129	Non-breeding
11R4	11	After	Post Day 1	Treatment	7	1	13	4	120	12	2.338709677	Non-breeding
11R4	11	After	Post Day 2	Treatment	7	10	6	2	120	12	2.34516129	Non-breeding
11R4	11	Before	Pre Day 1	Treatment	14	9	8	16	120	12	2.983870968	Non-breeding
11R4	11	Before	Pre Day 2	Treatment	3	7	2	31	120	12	2.696774194	Non-breeding
1BC1	1B	0 to 5 AM	0 to 5	Control	0	0	0	0	5	28	0.164516129	Babysitting
1BC1	1B	0 to 5 PM	0 to 5	Control	1	0	0	0	5	28	0.164516129	Babysitting
1BC1	1B	5 to 60 AM	5 to 60	Control	6	2	67	0	55	28	0.164516129	Babysitting
1BC1	1B	5 to 60 PM	5 to 60	Control	2	2	14	16	55	28	0.164516129	Babysitting
1BC1	1B	After	Post Day 1	Control	2	8	73	65	120	28	0.164516129	Babysitting
1BC1	1B	After	Post Day 2	Control	1	8	72	52	120	28	0.164516129	Babysitting
1BC1	1B	Before	Pre Day 1	Control	5	6	58	46	120	28	0.151612903	Babysitting
1BC1	1B	Before	Pre Day 2	Control	4	5	80	74	120	28	0.151612903	Babysitting
1BC2	1B	0 to 5 AM	0 to 5	Control	0	1	0	6	5	27	0.096774194	Babysitting
1BC2	1B	0 to 5 PM	0 to 5	Control	2	0	0	0	5	27	0.096774194	Babysitting
1BC2	1B	5 to 60 AM	5 to 60	Control	0	0	61	50	55	27	0.096774194	Babysitting
1BC2	1B	5 to 60 PM	5 to 60	Control	0	3	14	14	55	27	0.096774194	Babysitting
1BC2	1B	After	Post Day 1	Control	3	7	80	36	120	27	0.096774194	Babysitting
1BC2	1B	After	Post Day 2	Control	11	8	51	32	120	27	0.083870968	Babysitting
1BC2	1B	Before	Pre Day 1	Control	5	13	30	26	120	26	0.096774194	Babysitting
1BC2	1B	Before	Pre Day 2	Control	7	2	68	46	120	27	0.096774194	Babysitting
1BC3	1B	0 to 5 AM	0 to 5	Control	0	0	0	0	5	27	0.019354839	Non-breeding
1BC3	1B	0 to 5 PM	0 to 5	Control	0	0	0	6	5	27	0.019354839	Non-breeding
1BC3	1B	5 to 60 AM	5 to 60	Control	3	4	16	1	55	27	0.019354839	Non-breeding
1BC3	1B	5 to 60 PM	5 to 60	Control	1	0	8	16	55	27	0.019354839	Non-breeding
1BC3	1B	After	Post Day 1	Control	3	13	28	82	120	27	0.019354839	Non-breeding
1BC3	1B	After	Post Day 2	Control	4	6	13	118	120	27	0.019354839	Non-breeding
1BC3	1B	Before	Pre Day 1	Control	0	2	22	154	120	27	0.019354839	Non-breeding
1BC3	1B	Before	Pre Day 2	Control	4	5	22	52	120	27	0.019354839	Non-breeding
1BC4	1B	0 to 5 AM	0 to 5	Control	1	0	0	0	5	23	1.883870968	Babysitting
1BC4	1B	0 to 5 PM	0 to 5	Control	0	1	0	0	5	23	1.883870968	Babysitting
1BC4	1B	5 to 60 AM	5 to 60	Control	2	3	6	0	55	23	1.883870968	Babysitting
1BC4	1B	5 to 60 PM	5 to 60	Control	4	6	0	17	55	23	1.883870968	Babysitting
1BC4	1B	After	Post Day 1	Control	7	10	11	48	120	23	1.883870968	Babysitting
1BC4	1B	After	Post Day 2	Control	8	13	20	10	120	23	2.009677419	Babysitting
1BC4	1B	Before	Pre Day 1	Control	8	12	20	16	120	23	1.883870968	Babysitting
1BC4	1B	Before	Pre Day 2	Control	6	11	22	46	120	23	1.883870968	Babysitting
1BC5	1B	0 to 5 AM	0 to 5	Control	1	1	0	0	5	20	0.038709677	Escorting
1BC5	1B	0 to 5 PM	0 to 5	Control	0	0	8	0	5	20	0.038709677	Escorting
1BC5	1B	5 to 60 AM	5 to 60	Control	4	2	13	22	55	20	0.038709677	Escorting
1BC5	1B	5 to 60 PM	5 to 60	Control	2	6	0	37	55	20	0.038709677	Escorting
1BC5	1B	After	Post Day 1	Control	9	20	62	117	120	20	0.383870968	Escorting
1BC5	1B	After	Post Day 2	Control	3	8	30	20	120	21	0.383870968	Escorting
1BC5	1B	Before	Pre Day 1	Control	11	13	13	83	120	17	0.038709677	Escorting
1BC5	1B	Before	Pre Day 2	Control	6	7	25	76	120	19	0.038709677	Escorting
1BC6	1B	0 to 5 AM	0 to 5	Control	0	0	0	0	5	21	1.633333333	Escorting
1BC6	1B	0 to 5 PM	0 to 5	Control	0	0	0	0	5	21	1.633333333	Escorting
1BC6	1B	5 to 60 AM	5 to 60	Control	3	3	14	4	55	21	1.633333333	Escorting
1BC6	1B	5 to 60 PM	5 to 60	Control	3	2	8	0	55	21	1.633333333	Escorting
1BC6	1B	After	Post Day 1	Control	27	10	88	1	120	21	1.633333333	Escorting
1BC6	1B	After	Post Day 2	Control	15	16	56	63	120	21	1.818518519	Escorting
1BC6	1B	Before	Pre Day 1	Control	5	18	14	50	120	21	1.625925926	Escorting
1BC6	1B	Before	Pre Day 2	Control	5	3	0	142	120	21	1.625925926	Escorting
1BR1	1B	0 to 5 AM	0 to 5	Treatment	0	0	NA	NA	5	28	3.15483871	Pregnant
1BR1	1B	0 to 5 PM	0 to 5	Treatment	1	0	NA	NA	5	28	3.15483871	Pregnant
1BR1	1B	5 to 60 AM	5 to 60	Treatment	0	0	NA	NA	55	28	3.15483871	Pregnant
1BR1	1B	5 to 60 PM	5 to 60	Treatment	1	0	NA	NA	55	28	3.15483871	Pregnant
1BR1	1B	After	Post Day 1	Treatment	10	11	24	94	120	28	3.183870968	Pregnant
1BR1	1B	After	Post Day 2	Treatment	7	4	64	60	118	28	3.183870968	Pregnant
1BR1	1B	Before	Pre Day 1	Treatment	5	3	12	181	120	30	2.858064516	Pregnant
1BR1	1B	Before	Pre Day 2	Treatment	5	6	25	121	120	28	3.15483871	Pregnant
1BR2	1B	0 to 5 AM	0 to 5	Treatment	0	0	1	12	5	22	3.190322581	Pregnant
1BR2	1B	0 to 5 PM	0 to 5	Treatment	0	0	14	0	5	22	3.190322581	Pregnant
1BR2	1B	5 to 60 AM	5 to 60	Treatment	0	3	84	39	55	22	3.190322581	Pregnant
1BR2	1B	5 to 60 PM	5 to 60	Treatment	0	0	40	19	55	22	3.190322581	Pregnant
1BR2	1B	After	Post Day 1	Treatment	3	2	105	227	110	20	3.793548387	Pregnant
1BR2	1B	After	Post Day 2	Treatment	0	5	88	112	120	22	3.496774194	Pregnant
1BR2	1B	Before	Pre Day 1	Treatment	0	7	87	114	120	27	3.129032258	Pregnant
1BR2	1B	Before	Pre Day 2	Treatment	1	2	97	69	85	27	3.129032258	Pregnant
1BR3	1B	0 to 5 AM	0 to 5	Treatment	3	3	0	0	5	26	3.025806452	Babysitting
1BR3	1B	0 to 5 PM	0 to 5	Treatment	0	0	0	0	5	26	3.025806452	Babysitting
1BR3	1B	5 to 60 AM	5 to 60	Treatment	5	2	87	74	55	26	3.025806452	Babysitting
1BR3	1B	5 to 60 PM	5 to 60	Treatment	1	1	NA	NA	55	26	3.025806452	Babysitting
1BR3	1B	After	Post Day 1	Treatment	4	7	110	44	120	22	3.025806452	Babysitting
1BR3	1B	After	Post Day 2	Treatment	5	9	84	158	120	22	3.025806452	Babysitting
1BR3	1B	Before	Pre Day 1	Treatment	4	7	88	66	120	23	4.158064516	Babysitting
1BR3	1B	Before	Pre Day 2	Treatment	11	5	63	167	120	24	3.258064516	Babysitting
1BR4	1B	0 to 5 AM	0 to 5	Treatment	3	3	0	0	5	25	4.532258065	Non-breeding
1BR4	1B	0 to 5 PM	0 to 5	Treatment	0	0	6	2	5	25	4.532258065	Non-breeding
1BR4	1B	5 to 60 AM	5 to 60	Treatment	4	11	2	108	55	25	4.532258065	Non-breeding
1BR4	1B	5 to 60 PM	5 to 60	Treatment	1	3	43	20	55	25	4.532258065	Non-breeding
1BR4	1B	After	Post Day 1	Treatment	7	27	122	48	120	25	3.94516129	Non-breeding
1BR4	1B	After	Post Day 2	Treatment	1	9	62	207	120	25	3.935483871	Non-breeding
1BR4	1B	Before	Pre Day 1	Treatment	8	7	112	12	120	26	4.532258065	Non-breeding
1BR4	1B	Before	Pre Day 2	Treatment	6	7	115	105	120	25	4.532258065	Non-breeding
1BR5	1B	0 to 5 AM	0 to 5	Treatment	0	0	2	23	5	22	2.619354839	Escorting
1BR5	1B	0 to 5 PM	0 to 5	Treatment	1	0	0	4	5	22	2.619354839	Escorting
1BR5	1B	5 to 60 AM	5 to 60	Treatment	2	3	30	17	55	22	2.619354839	Escorting
1BR5	1B	5 to 60 PM	5 to 60	Treatment	2	1	22	18	55	22	2.619354839	Escorting
1BR5	1B	After	Post Day 1	Treatment	5	18	115	112	120	22	2.75483871	Escorting
1BR5	1B	After	Post Day 2	Treatment	10	8	92	68	120	22	2.174193548	Escorting
1BR5	1B	Before	Pre Day 1	Treatment	17	5	67	61	120	22	2.558064516	Escorting
1BR5	1B	Before	Pre Day 2	Treatment	7	10	100	81	120	22	2.519354839	Escorting
1BR6	1B	0 to 5 AM	0 to 5	Treatment	0	0	9	4	5	23	2.303225806	Babysitting
1BR6	1B	0 to 5 PM	0 to 5	Treatment	0	0	2	0	5	23	2.303225806	Babysitting
1BR6	1B	5 to 60 AM	5 to 60	Treatment	3	6	29	53	55	23	2.303225806	Babysitting
1BR6	1B	5 to 60 PM	5 to 60	Treatment	1	2	13	44	55	23	2.303225806	Babysitting
1BR6	1B	After	Post Day 1	Treatment	10	8	199	65	120	22	2.238709677	Babysitting
1BR6	1B	After	Post Day 2	Treatment	7	2	121	93	120	23	1.938709677	Babysitting
1BR6	1B	Before	Pre Day 1	Treatment	16	13	53	274	115	20	2.316129032	Babysitting
1BR6	1B	Before	Pre Day 2	Treatment	6	9	58	166	120	15	2.303225806	Babysitting
1HC1	1H	0 to 5 AM	0 to 5	Control	1	0	8	0	5	25	0.196774194	Escorting
1HC1	1H	0 to 5 PM	0 to 5	Control	0	0	2	0	5	25	0.196774194	Escorting
1HC1	1H	5 to 60 AM	5 to 60	Control	0	4	107	0	55	25	0.196774194	Escorting
1HC1	1H	5 to 60 PM	5 to 60	Control	0	2	17	90	55	25	0.196774194	Escorting
1HC1	1H	After	Post Day 1	Control	1	7	85	86	120	25	0.196774194	Escorting
1HC1	1H	After	Post Day 2	Control	1	6	35	53	120	25	0.196774194	Escorting
1HC1	1H	Before	Pre Day 1	Control	2	6	36	94	120	25	0.190322581	Escorting
1HC1	1H	Before	Pre Day 2	Control	2	4	42	34	120	25	0.190322581	Escorting
1HC2	1H	0 to 5 AM	0 to 5	Control	1	1	4	14	5	25	0.058064516	Escorting
1HC2	1H	0 to 5 PM	0 to 5	Control	1	2	0	12	5	25	0.058064516	Escorting
1HC2	1H	5 to 60 AM	5 to 60	Control	5	3	36	28	55	25	0.058064516	Escorting
1HC2	1H	5 to 60 PM	5 to 60	Control	1	4	74	6	55	25	0.058064516	Escorting
1HC2	1H	After	Post Day 1	Control	2	11	68	95	120	24	0.058064516	Escorting
1HC2	1H	After	Post Day 2	Control	10	18	32	62	120	25	0.058064516	Escorting
1HC2	1H	Before	Pre Day 1	Control	6	9	86	128	120	24	0.083870968	Escorting
1HC2	1H	Before	Pre Day 2	Control	2	8	55	132	120	25	0.064516129	Escorting
1HC3	1H	0 to 5 AM	0 to 5	Control	0	1	2	4	5	25	0.019354839	Non-breeding
1HC3	1H	0 to 5 PM	0 to 5	Control	1	0	0	10	5	25	0.019354839	Non-breeding
1HC3	1H	5 to 60 AM	5 to 60	Control	2	4	23	0	55	25	0.019354839	Non-breeding
1HC3	1H	5 to 60 PM	5 to 60	Control	1	0	17	36	55	25	0.019354839	Non-breeding
1HC3	1H	After	Post Day 1	Control	3	5	17	108	120	25	0.006451613	Non-breeding
1HC3	1H	After	Post Day 2	Control	3	2	44	62	120	25	0.006451613	Non-breeding
1HC3	1H	Before	Pre Day 1	Control	3	11	178	46	120	25	0.019354839	Non-breeding
1HC3	1H	Before	Pre Day 2	Control	7	11	88	2	120	25	0.019354839	Non-breeding
1HC4	1H	0 to 5 AM	0 to 5	Control	0	0	0	0	5	27	0.706451613	Babysitting
1HC4	1H	0 to 5 PM	0 to 5	Control	0	0	0	4	5	27	0.706451613	Babysitting
1HC4	1H	5 to 60 AM	5 to 60	Control	0	1	0	128	55	27	0.706451613	Babysitting
1HC4	1H	5 to 60 PM	5 to 60	Control	1	2	12	22	55	27	0.706451613	Babysitting
1HC4	1H	After	Post Day 1	Control	3	2	30	61	120	27	0.874193548	Babysitting
1HC4	1H	After	Post Day 2	Control	2	5	33	114	120	27	0.874193548	Babysitting
1HC4	1H	Before	Pre Day 1	Control	10	6	69	44	120	27	1.406451613	Babysitting
1HC4	1H	Before	Pre Day 2	Control	3	7	57	105	120	27	0.658064516	Babysitting
1HC5	1H	0 to 5 AM	0 to 5	Control	1	0	1	8	5	26	0.541935484	Babysitting
1HC5	1H	0 to 5 PM	0 to 5	Control	0	0	0	0	5	26	0.541935484	Babysitting
1HC5	1H	5 to 60 AM	5 to 60	Control	1	4	3	2	55	26	0.541935484	Babysitting
1HC5	1H	5 to 60 PM	5 to 60	Control	2	3	0	58	55	26	0.541935484	Babysitting
1HC5	1H	After	Post Day 1	Control	3	5	11	66	120	26	0.541935484	Babysitting
1HC5	1H	After	Post Day 2	Control	5	3	21	64	120	26	0.55483871	Babysitting
1HC5	1H	Before	Pre Day 1	Control	1	4	9	139	105	26	0.535483871	Babysitting
1HC5	1H	Before	Pre Day 2	Control	5	5	15	133	120	26	0.535483871	Babysitting
1HC6	1H	0 to 5 AM	0 to 5	Control	0	0	0	0	5	29	1.455555556	Non-breeding
1HC6	1H	0 to 5 PM	0 to 5	Control	0	0	0	0	5	29	1.455555556	Non-breeding
1HC6	1H	5 to 60 AM	5 to 60	Control	1	2	4	14	55	29	1.455555556	Non-breeding
1HC6	1H	5 to 60 PM	5 to 60	Control	3	4	31	44	55	29	1.455555556	Non-breeding
1HC6	1H	After	Post Day 1	Control	6	3	29	34	120	29	2.1	Non-breeding
1HC6	1H	After	Post Day 2	Control	4	14	34	109	120	29	2.107407407	Non-breeding
1HC6	1H	Before	Pre Day 1	Control	3	4	13	78	120	29	1.422222222	Non-breeding
1HC6	1H	Before	Pre Day 2	Control	3	12	28	28	120	29	1.396296296	Non-breeding
1HR1	1H	0 to 5 AM	0 to 5	Treatment	0	0	2	0	5	25	2.616129032	Escorting
1HR1	1H	0 to 5 PM	0 to 5	Treatment	0	1	0	0	5	25	2.616129032	Escorting
1HR1	1H	5 to 60 AM	5 to 60	Treatment	0	1	22	30	55	25	2.616129032	Escorting
1HR1	1H	5 to 60 PM	5 to 60	Treatment	2	3	32	10	55	25	2.616129032	Escorting
1HR1	1H	After	Post Day 1	Treatment	7	10	78	41	120	25	2.616129032	Escorting
1HR1	1H	After	Post Day 2	Treatment	0	0	39	10	95	25	2.577419355	Escorting
1HR1	1H	Before	Pre Day 1	Treatment	0	1	182	119	120	25	3.625806452	Escorting
1HR1	1H	Before	Pre Day 2	Treatment	1	3	57	204	120	25	3.625806452	Escorting
1HR2	1H	0 to 5 AM	0 to 5	Treatment	0	0	6	0	5	25	2.429032258	Escorting
1HR2	1H	0 to 5 PM	0 to 5	Treatment	NA	NA	NA	NA	5	25	2.429032258	Escorting
1HR2	1H	5 to 60 AM	5 to 60	Treatment	2	4	25	6	55	25	2.429032258	Escorting
1HR2	1H	5 to 60 PM	5 to 60	Treatment	NA	NA	NA	NA	55	25	2.429032258	Escorting
1HR2	1H	After	Post Day 1	Treatment	6	8	18	24	120	25	2.435483871	Escorting
1HR2	1H	After	Post Day 2	Treatment	11	5	77	25	120	25	3.506451613	Escorting
1HR2	1H	Before	Pre Day 1	Treatment	5	5	47	161	120	25	2.280645161	Escorting
1HR2	1H	Before	Pre Day 2	Treatment	10	8	59	206	120	25	2.422580645	Escorting
1HR3	1H	0 to 5 AM	0 to 5	Treatment	0	0	0	19	5	24	2.34516129	Escorting
1HR3	1H	0 to 5 PM	0 to 5	Treatment	0	0	2	46	5	24	2.34516129	Escorting
1HR3	1H	5 to 60 AM	5 to 60	Treatment	0	2	40	6	55	24	2.34516129	Escorting
1HR3	1H	5 to 60 PM	5 to 60	Treatment	1	1	19	130	55	24	2.34516129	Escorting
1HR3	1H	After	Post Day 1	Treatment	6	8	54	22	120	24	2.34516129	Escorting
1HR3	1H	After	Post Day 2	Treatment	9	5	79	8	120	24	2.338709677	Escorting
1HR3	1H	Before	Pre Day 1	Treatment	6	2	110	8	120	24	2.34516129	Escorting
1HR3	1H	Before	Pre Day 2	Treatment	7	4	90	8	120	24	2.34516129	Escorting
1HR4	1H	0 to 5 AM	0 to 5	Treatment	0	0	0	15	5	28	0.729032258	Pregnant
1HR4	1H	0 to 5 PM	0 to 5	Treatment	1	0	0	37	5	28	0.729032258	Pregnant
1HR4	1H	5 to 60 AM	5 to 60	Treatment	6	3	28	64	55	28	0.729032258	Pregnant
1HR4	1H	5 to 60 PM	5 to 60	Treatment	1	3	59	82	55	28	0.729032258	Pregnant
1HR4	1H	After	Post Day 1	Treatment	8	13	108	56	120	28	0.683870968	Pregnant
1HR4	1H	After	Post Day 2	Treatment	7	13	54	149	120	28	0.683870968	Pregnant
1HR4	1H	Before	Pre Day 1	Treatment	7	3	116	16	120	28	0.883870968	Pregnant
1HR4	1H	Before	Pre Day 2	Treatment	8	4	128	32	120	28	0.764516129	Pregnant
1HR5	1H	0 to 5 AM	0 to 5	Treatment	0	0	0	0	5	24	3.493548387	Escorting
1HR5	1H	0 to 5 PM	0 to 5	Treatment	1	1	0	8	5	24	3.493548387	Escorting
1HR5	1H	5 to 60 AM	5 to 60	Treatment	4	1	4	6	55	24	3.493548387	Escorting
1HR5	1H	5 to 60 PM	5 to 60	Treatment	3	2	12	8	55	24	3.493548387	Escorting
1HR5	1H	After	Post Day 1	Treatment	4	4	66	72	120	24	3.125806452	Escorting
1HR5	1H	After	Post Day 2	Treatment	5	2	54	82	120	24	2.922580645	Escorting
1HR5	1H	Before	Pre Day 1	Treatment	7	5	57	81	120	24	2.635483871	Escorting
1HR5	1H	Before	Pre Day 2	Treatment	5	13	59	41	120	24	2.635483871	Escorting
1HR6	1H	0 to 5 AM	0 to 5	Treatment	0	1	2	0	5	25	1.216129032	Babysitting
1HR6	1H	0 to 5 PM	0 to 5	Treatment	0	0	3	13	5	25	1.216129032	Babysitting
1HR6	1H	5 to 60 AM	5 to 60	Treatment	6	12	114	0	55	25	1.216129032	Babysitting
1HR6	1H	5 to 60 PM	5 to 60	Treatment	4	6	97	22	55	25	1.216129032	Babysitting
1HR6	1H	After	Post Day 1	Treatment	5	10	110	81	120	25	1.216129032	Babysitting
1HR6	1H	After	Post Day 2	Treatment	12	3	65	89	120	27	1.216129032	Babysitting
1HR6	1H	Before	Pre Day 1	Treatment	7	15	119	27	120	25	1.641935484	Babysitting
1HR6	1H	Before	Pre Day 2	Treatment	5	14	93	48	120	25	1.241935484	Babysitting
26C1	26	0 to 5 AM	0 to 5	Control	0	0	NA	NA	5	13	1.783870968	Non-breeding
26C1	26	0 to 5 PM	0 to 5	Control	0	0	0	0	5	13	1.783870968	Non-breeding
26C1	26	5 to 60 AM	5 to 60	Control	1	1	NA	NA	55	13	1.783870968	Non-breeding
26C1	26	5 to 60 PM	5 to 60	Control	0	1	0	4	55	13	1.783870968	Non-breeding
26C1	26	After	Post Day 1	Control	1	3	16	2	120	13	1.783870968	Non-breeding
26C1	26	After	Post Day 2	Control	4	7	31	18	120	13	1.783870968	Non-breeding
26C1	26	Before	Pre Day 1	Control	0	4	2	12	120	13	1.783870968	Non-breeding
26C1	26	Before	Pre Day 2	Control	2	3	15	19	120	13	1.783870968	Non-breeding
26C2	26	0 to 5 AM	0 to 5	Control	0	1	0	0	5	13	1.883870968	Pregnant
26C2	26	0 to 5 PM	0 to 5	Control	0	0	0	0	5	13	1.883870968	Pregnant
26C2	26	5 to 60 AM	5 to 60	Control	0	2	28	0	55	13	1.883870968	Pregnant
26C2	26	5 to 60 PM	5 to 60	Control	1	4	4	50	55	13	1.883870968	Pregnant
26C2	26	After	Post Day 1	Control	2	5	44	39	120	13	1.796774194	Pregnant
26C2	26	After	Post Day 2	Control	1	4	12	28	120	13	1.406451613	Pregnant
26C2	26	Before	Pre Day 1	Control	8	20	39	71	120	13	1.767741935	Pregnant
26C2	26	Before	Pre Day 2	Control	3	7	40	28	120	13	1.883870968	Pregnant
26C3	26	0 to 5 AM	0 to 5	Control	0	0	0	0	5	12	1.729032258	Pregnant
26C3	26	0 to 5 PM	0 to 5	Control	0	1	0	0	5	12	1.729032258	Pregnant
26C3	26	5 to 60 AM	5 to 60	Control	2	6	3	0	55	12	1.729032258	Pregnant
26C3	26	5 to 60 PM	5 to 60	Control	4	6	9	0	55	12	1.729032258	Pregnant
26C3	26	After	Post Day 1	Control	9	14	15	93	120	12	1.706451613	Pregnant
26C3	26	After	Post Day 2	Control	5	7	17	4	120	12	1.706451613	Pregnant
26C3	26	Before	Pre Day 1	Control	8	11	37	44	120	13	1.416129032	Pregnant
26C3	26	Before	Pre Day 2	Control	5	6	12	44	120	12	1.661290323	Pregnant
26C4	26	0 to 5 AM	0 to 5	Control	0	1	0	10	5	11	0.241935484	Pregnant
26C4	26	0 to 5 PM	0 to 5	Control	0	0	0	0	5	11	0.241935484	Pregnant
26C4	26	5 to 60 AM	5 to 60	Control	0	3	0	4	55	11	0.241935484	Pregnant
26C4	26	5 to 60 PM	5 to 60	Control	1	6	0	50	55	11	0.241935484	Pregnant
26C4	26	After	Post Day 1	Control	2	8	16	66	115	11	0.241935484	Pregnant
26C4	26	After	Post Day 2	Control	5	2	5	6	120	11	0.241935484	Pregnant
26C4	26	Before	Pre Day 1	Control	9	18	12	32	120	10	0.241935484	Pregnant
26C4	26	Before	Pre Day 2	Control	5	12	18	126	120	11	0.241935484	Pregnant
26C5	26	0 to 5 AM	0 to 5	Control	0	0	0	0	5	11	0.235483871	Pregnant
26C5	26	0 to 5 PM	0 to 5	Control	0	0	0	0	5	11	0.235483871	Pregnant
26C5	26	5 to 60 AM	5 to 60	Control	2	5	3	5	55	11	0.235483871	Pregnant
26C5	26	5 to 60 PM	5 to 60	Control	4	6	10	4	55	11	0.235483871	Pregnant
26C5	26	After	Post Day 1	Control	8	5	3	35	115	11	0.258064516	Pregnant
26C5	26	After	Post Day 2	Control	12	4	17	30	120	11	0.258064516	Pregnant
26C5	26	Before	Pre Day 1	Control	7	11	15	33	120	11	0.235483871	Pregnant
26C5	26	Before	Pre Day 2	Control	9	8	3	23	120	11	0.235483871	Pregnant
26C6	26	0 to 5 AM	0 to 5	Control	0	0	6	0	5	9	1.611111111	Non-breeding
26C6	26	0 to 5 PM	0 to 5	Control	0	0	0	0	5	9	1.611111111	Non-breeding
26C6	26	5 to 60 AM	5 to 60	Control	2	2	0	26	55	9	1.611111111	Non-breeding
26C6	26	5 to 60 PM	5 to 60	Control	2	1	7	8	55	9	1.611111111	Non-breeding
26C6	26	After	Post Day 1	Control	7	1	5	25	120	9	1.592592593	Non-breeding
26C6	26	After	Post Day 2	Control	5	6	10	16	120	9	1.592592593	Non-breeding
26C6	26	Before	Pre Day 1	Control	3	2	32	16	120	9	1.611111111	Non-breeding
26C6	26	Before	Pre Day 2	Control	1	3	8	44	120	9	1.611111111	Non-breeding
26C7	26	0 to 5 AM	0 to 5	Control	0	0	0	0	5	9	2.092592593	Non-breeding
26C7	26	0 to 5 PM	0 to 5	Control	0	0	2	0	5	9	2.092592593	Non-breeding
26C7	26	5 to 60 AM	5 to 60	Control	1	4	0	6	55	9	2.092592593	Non-breeding
26C7	26	5 to 60 PM	5 to 60	Control	3	4	12	4	55	9	2.092592593	Non-breeding
26C7	26	After	Post Day 1	Control	9	13	24	54	120	9	2.103703704	Non-breeding
26C7	26	After	Post Day 2	Control	8	6	16	27	120	9	1.903703704	Non-breeding
26C7	26	Before	Pre Day 1	Control	5	13	16	18	120	9	2.111111111	Non-breeding
26C7	26	Before	Pre Day 2	Control	3	12	7	8	120	9	2.111111111	Non-breeding
26R1	26	0 to 5 AM	0 to 5	Treatment	0	0	NA	NA	5	12	2.567741935	Oestrus
26R1	26	0 to 5 PM	0 to 5	Treatment	0	1	0	2	5	12	2.567741935	Oestrus
26R1	26	5 to 60 AM	5 to 60	Treatment	7	6	NA	NA	55	12	2.567741935	Oestrus
26R1	26	5 to 60 PM	5 to 60	Treatment	4	3	0	36	55	12	2.567741935	Oestrus
26R1	26	After	Post Day 1	Treatment	4	11	31	82	120	12	2.6	Oestrus
26R1	26	After	Post Day 2	Treatment	2	9	12	47	120	12	2.658064516	Oestrus
26R1	26	Before	Pre Day 1	Treatment	6	11	26	110	120	12	2.567741935	Oestrus
26R1	26	Before	Pre Day 2	Treatment	2	2	17	18	120	12	2.567741935	Oestrus
26R2	26	0 to 5 AM	0 to 5	Treatment	1	0	0	0	5	10	2.75483871	Escorting
26R2	26	0 to 5 PM	0 to 5	Treatment	0	0	2	14	5	10	2.75483871	Escorting
26R2	26	5 to 60 AM	5 to 60	Treatment	4	2	6	2	55	10	2.75483871	Escorting
26R2	26	5 to 60 PM	5 to 60	Treatment	2	3	12	6	55	10	2.75483871	Escorting
26R2	26	After	Post Day 1	Treatment	3	9	10	26	120	9	2.677419355	Escorting
26R2	26	After	Post Day 2	Treatment	4	5	18	15	120	10	2.638709677	Escorting
26R2	26	Before	Pre Day 1	Treatment	9	6	21	41	120	10	2.8	Escorting
26R2	26	Before	Pre Day 2	Treatment	3	9	20	132	120	9	2.75483871	Escorting
2R1	2	0 to 5 AM	0 to 5	Treatment	0	1	2	0	5	14	0.629032258	Oestrus
2R1	2	0 to 5 PM	0 to 5	Treatment	0	1	1	2	5	14	0.629032258	Oestrus
2R1	2	5 to 60 AM	5 to 60	Treatment	22	4	7	0	55	14	0.629032258	Oestrus
2R1	2	5 to 60 PM	5 to 60	Treatment	7	4	13	8	55	14	0.629032258	Oestrus
2R1	2	After	Post Day 1	Treatment	9	11	18	18	120	14	0.496774194	Oestrus
2R1	2	After	Post Day 2	Treatment	7	10	6	7	120	14	0.496774194	Oestrus
2R1	2	Before	Pre Day 1	Treatment	14	6	22	40	120	14	0.629032258	Oestrus
2R1	2	Before	Pre Day 2	Treatment	16	6	21	34	120	14	0.629032258	Oestrus
2R2	2	0 to 5 AM	0 to 5	Treatment	0	0	0	24	5	11	3.129032258	Babysitting
2R2	2	0 to 5 PM	0 to 5	Treatment	0	2	0	0	5	11	3.129032258	Babysitting
2R2	2	5 to 60 AM	5 to 60	Treatment	3	0	8	41	55	11	3.129032258	Babysitting
2R2	2	5 to 60 PM	5 to 60	Treatment	5	1	3	8	55	11	3.129032258	Babysitting
2R2	2	After	Post Day 1	Treatment	2	0	22	16	120	14	3.190322581	Babysitting
2R2	2	After	Post Day 2	Treatment	6	9	43	11	120	12	3.793548387	Babysitting
2R2	2	Before	Pre Day 1	Treatment	5	1	28	149	120	11	2.577419355	Babysitting
2R2	2	Before	Pre Day 2	Treatment	1	8	9	48	88	13	2.577419355	Babysitting
2R3	2	0 to 5 AM	0 to 5	Treatment	2	0	2	8	5	7	3.561290323	Pregnant
2R3	2	0 to 5 PM	0 to 5	Treatment	1	0	0	0	5	7	3.561290323	Pregnant
2R3	2	5 to 60 AM	5 to 60	Treatment	19	5	11	80	55	7	3.561290323	Pregnant
2R3	2	5 to 60 PM	5 to 60	Treatment	9	20	20	6	55	7	3.561290323	Pregnant
2R3	2	After	Post Day 1	Treatment	27	8	10	78	120	8	4.332258065	Pregnant
2R3	2	After	Post Day 2	Treatment	21	18	25	20	120	7	4.325806452	Pregnant
2R3	2	Before	Pre Day 1	Treatment	11	10	20	34	120	8	3.567741935	Pregnant
2R3	2	Before	Pre Day 2	Treatment	23	19	24	20	120	8	3.561290323	Pregnant
2R4	2	0 to 5 AM	0 to 5	Treatment	1	1	0	4	5	14	1.716129032	Non-breeding
2R4	2	0 to 5 PM	0 to 5	Treatment	1	2	0	0	5	14	1.716129032	Non-breeding
2R4	2	5 to 60 AM	5 to 60	Treatment	1	1	42	13	55	14	1.716129032	Non-breeding
2R4	2	5 to 60 PM	5 to 60	Treatment	3	3	13	4	55	14	1.716129032	Non-breeding
2R4	2	After	Post Day 1	Treatment	5	10	60	89	120	14	1.65483871	Non-breeding
2R4	2	After	Post Day 2	Treatment	4	0	5	6	60	14	1.65483871	Non-breeding
2R4	2	Before	Pre Day 1	Treatment	8	6	30	46	120	16	1.722580645	Non-breeding
2R4	2	Before	Pre Day 2	Treatment	5	11	37	65	120	14	1.716129032	Non-breeding
