# Supplementary material for: The dynamics of social cohesion in response to simulated intergroup conflict in banded mongooses
Source: Ecol Evol. 2021 Dec 20;11(24):18662–75. doi: 10.1002/ece3.8475 (PMC8717285; doi:10.1002/ece3.8475)
Supplement: Supplementary file 3 — Data S2 [file ECE3-11-18662-s001.csv]

Pack	ID	Treatment	time	Score	Approach	Approach %	Mark	Alarm	Groom	Aggression	Search	Retreat	Attack
1B	1BR1AM	Treatment	AM	5	Y	100	Y	Y	N	N	Y	N	N
1B	1BR2AM	Treatment	AM	4	Y	100	Y	Y	Y	N	Y	N	N
1B	1BR3AM	Treatment	AM	NA	NA	NA	NA	NA	NA	NA	NA	NA	NA
1B	1BR4AM	Treatment	AM	5	Y	100	Y	Y	N	Y	Y	N	N
1B	1BR5AM	Treatment	AM	4	Y	100	Y	Y	N	Y	N	N	N
1B	1BR6AM	Treatment	AM	5	Y	100	Y	Y	N	N	Y	N	N
1B	1BC1AM	Control	AM	1	Y	75-100	Y	N	N	Y	Y	N	N
1B	1BC2AM	Control	AM	1	Y	75-100	Y	N	N	N	N	N	N
1B	1BC3AM	Control	AM	1	Y	100	Y	N	N	Y	N	N	N
1B	1BC4AM	Control	AM	1	Y	75-100	Y	N	N	N	N	N	N
1B	1BC5AM	Control	AM	1	Y	75-100	Y	N	N	Y	Y	N	N
1B	1BC6AM	Control	AM	1	Y	75-100	Y	N	Y	Y	N	N	N
1H	1HR1AM	Treatment	AM	5	Y	100	Y	Y	N	N	Y	N	N
1H	1HR2AM	Treatment	AM	5	Y	100	Y	Y	N	N	N	N	N
1H	1HR3AM	Treatment	AM	4	Y	100	Y	N	N	N	Y	N	N
1H	1HR4AM	Treatment	AM	4	Y	100	Y	N	N	N	N	Y	N
1H	1HR5AM	Treatment	AM	4	Y	75-100	Y	Y	N	N	N	N	N
1H	1HR6AM	Treatment	AM	4	Y	50-75	Y	Y	N	N	Y	N	N
1H	1HC1AM	Control	AM	1	Y	100	Y	N	Y	N	Y	N	N
1H	1HC2AM	Control	AM	1	Y	100	Y	N	Y	Y	N	N	N
1H	1HC3AM	Control	AM	1	Y	50-75	Y	N	Y	Y	N	N	N
1H	1HC4AM	Control	AM	1	Y	100	Y	N	Y	Y	N	N	N
1H	1HC5AM	Control	AM	1	Y	75-100	Y	N	Y	N	N	N	N
1H	1HC6AM	Control	AM	1	Y	100	Y	N	N	Y	N	N	N
11	11R1AM	Treatment	AM	5	Y	100	Y	Y	N	N	Y	N	N
11	11R2AM	Treatment	AM	5	Y	100	Y	Y	N	N	Y	N	N
11	11R3AM	Treatment	AM	4	Y	100	Y	Y	N	N	N	Y	N
11	11R4AM	Treatment	AM	5	Y	100	Y	Y	N	N	Y	N	N
11	11C1AM	Control	AM	2	Y	100	Y	Y	N	N	Y	N	N
11	11C2AM	Control	AM	1	Y	50-75	Y	N	N	N	N	N	N
11	11C3AM	Control	AM	2	Y	75-100	Y	Y	N	N	N	N	N
2	2R1AM	Treatment	AM	4	Y	100	Y	Y	N	N	Y	N	N
2	2R2AM	Treatment	AM	4	Y	75-100	Y	Y	N	N	N	Y	N
2	2R3AM	Treatment	AM	5	Y	100	Y	Y	N	N	Y	N	N
2	2R4AM	Treatment	AM	4	Y	100	Y	Y	N	N	Y	N	N
26	26R1AM	Treatment	AM	5	Y	100	Y	Y	Y	N	Y	N	N
26	26R2AM	Treatment	AM	5	Y	100	Y	Y	N	N	Y	N	N
26	26C1AM	Control	AM	1	Y	100	Y	N	N	Y	Y	N	N
26	26C2AM	Control	AM	1	Y	100	Y	N	N	N	N	N	N
26	26C3AM	Control	AM	1	Y	50-75	Y	N	N	N	N	N	N
26	26C4AM	Control	AM	1	Y	75-100	Y	N	N	N	N	N	N
26	26C5AM	Control	AM	1	Y	100	Y	N	N	N	N	N	N
26	26C6AM	Control	AM	1	Y	75-100	Y	N	N	N	N	N	N
26	26C7AM	Control	AM	1	Y	100	Y	N	N	N	N	N	N
1B	1BR1PM	Treatment	PM	5	Y	100	Y	Y	N	N	N	N	Y
1B	1BR2PM	Treatment	PM	5	Y	100	Y	Y	N	N	Y	N	Y
1B	1BR3PM	Treatment	PM	5	Y	100	Y	Y	N	N	N	N	Y
1B	1BR4PM	Treatment	PM	5	Y	100	Y	Y	N	Y	N	N	Y
1B	1BR5PM	Treatment	PM	5	Y	100	Y	Y	N	Y	N	N	Y
1B	1BR6PM	Treatment	PM	5	Y	75-100	Y	Y	N	Y	N	N	Y
1B	1BC1PM	Control	PM	1	Y	75-100	N	N	N	N	N	N	N
1B	1BC2PM	Control	PM	1	Y	25-50	N	Y	N	N	N	N	N
1B	1BC3PM	Control	PM	1	Y	75-100	N	N	Y	N	N	N	N
1B	1BC4PM	Control	PM	1	Y	75-100	Y	N	N	N	N	N	N
1B	1BC5PM	Control	PM	1	Y	50-75	Y	N	N	N	N	N	N
1B	1BC6PM	Control	PM	1	Y	75-100	N	N	N	N	N	N	N
1H	1HR1PM	Treatment	PM	4	Y	100	Y	Y	N	Y	N	N	Y
1H	1HR2PM	Treatment	PM	5	Y	100	Y	Y	N	N	N	N	Y
1H	1HR3PM	Treatment	PM	5	Y	100	Y	Y	N	N	N	N	Y
1H	1HR4PM	Treatment	PM	4	Y	100	Y	Y	N	N	N	N	Y
1H	1HR5PM	Treatment	PM	4	Y	100	Y	Y	N	N	N	N	Y
1H	1HR6PM	Treatment	PM	5	Y	100	Y	Y	N	Y	N	N	Y
1H	1HC1PM	Control	PM	1	Y	75-100	Y	N	N	Y	N	N	N
1H	1HC2PM	Control	PM	1	Y	100	Y	N	Y	Y	N	N	N
1H	1HC3PM	Control	PM	1	Y	100	Y	Y	Y	N	N	N	N
1H	1HC4PM	Control	PM	1	Y	75-100	N	N	N	N	N	N	N
1H	1HC5PM	Control	PM	1	Y	75-100	N	N	N	N	N	N	N
1H	1HC6PM	Control	PM	1	Y	100	N	N	N	N	N	N	N
11	11R1PM	Treatment	PM	4	Y	100	Y	Y	N	N	N	Y	Y
11	11R2PM	Treatment	PM	4	Y	100	Y	Y	N	N	N	N	Y
11	11R3PM	Treatment	PM	4	Y	100	Y	Y	N	N	N	N	Y
11	11R4PM	Treatment	PM	5	Y	100	Y	Y	N	N	N	N	Y
11	11C1PM	Control	PM	NA	NA	NA	NA	NA	NA	NA	NA	NA	NA
11	11C2PM	Control	PM	1	Y	100	Y	N	N	Y	N	N	N
11	11C3PM	Control	PM	1	Y	100	N	N	N	N	N	N	N
2	2R1PM	Treatment	PM	4	Y	100	Y	Y	N	N	N	N	Y
2	2R2PM	Treatment	PM	4	Y	75-100	Y	Y	N	N	N	N	Y
2	2R3PM	Treatment	PM	4	Y	75-100	Y	Y	N	N	N	Y	Y
2	2R4PM	Treatment	PM	5	Y	100	Y	Y	N	N	N	N	Y
26	26R1PM	Treatment	PM	5	Y	100	Y	Y	N	Y	N	N	Y
26	26R2PM	Treatment	PM	5	Y	50-75	Y	Y	N	N	N	N	Y
26	26C1PM	Control	PM	1	Y	100	N	N	N	N	N	N	N
26	26C2PM	Control	PM	1	Y	100	N	N	N	Y	N	N	N
26	26C3PM	Control	PM	1	Y	25-50	N	N	N	N	N	N	N
26	26C4PM	Control	PM	1	Y	75-100	N	N	N	N	N	N	N
26	26C5PM	Control	PM	1	Y	50-75	N	N	N	N	N	N	N
26	26C6PM	Control	PM	1	Y	50-75	N	N	N	N	N	N	N
26	26C7PM	Control	PM	1	Y	100	N	N	N	N	N	N	N
